# Supplementary material for: Deregulation of the Protocadherin Gene FAT1 Alters Muscle Shapes: Implications for the Pathogenesis of Facioscapulohumeral Dystrophy
Source: PLoS Genet. 2013 Jun 13;9(6):e1003550. doi: 10.1371/journal.pgen.1003550 (PMC3681729; doi:10.1371/journal.pgen.1003550)
Supplement: Table S1 — Characterization of FSHD patients involved in the study. Information provided for each patient includes genetic and clinical characteristics, as well as raw results for each FSHD patient of qPCR measurement of copy number variants at 6 positions in the FAT1 locus, and of analysis of D4Z4 methylation (at the CpoI site, proximal repeat, 4q). STATUS indicates whether the diagnosis was FSHD1 or contraction-independent FSHD (c.i.FSHD), but also which cases were considered as carrying a deletion (Loss at any of the 6 positions considered). Patients are numbered as they appear in Figure 10. (XLSX) [file pgen.1003550.s017.xlsx]

## Sheet: Patient Description
Patient number	Family	STATUS	Family relationship	PCR 7-8 (3')	PCR 9-10 (mid)	PCR 11-12 (5')	Del intron 17 (primers 1-2)	Del enhancer 16 (primers 3-4)	Del intron 16 distal (primers 5-6)	4Q35 allele 1	4q35 allele 2	% methylation at CpoI site	SEXE	Age at onset	Facial	Scapulo	Humeral	Abdominal	Proximal (lower limbs)	Distal (lower limbs)	Axial	Ethnic origin
1		FSHD 1					2.12383	1.11987	1.49485	>10	6		F	<10	yes	yes	yes	yes	yes	not specified	not specified	european
2		FSHD 1	mother affected	1.7547	0.938236	1.01087	1.09177	1.03288	1.16878	>10	5	0.76	M	<20	yes	yes	yes	yes	yes	yes	no	european
3		FSHD 1					1.16267	1.10957	1.09809	>10	5		F	>30	yes	yes	no	yes	yes	yes	no	european
4		FSHD 1	mother affected w progressive symptoms				0.952638	1.60214	1.07177	>10	3		F	<10	yes	yes	yes	yes	yes	probable	not specified	european
5		FSHD 1 (+Del)					0.632878	0.638754	1.11987	>10	7		M									european
6		FSHD 1 (+Del)	someone in the family affected				0.300062	1.01045	1.0163	>10	8		M	ALMOST NO SYMPTOMS/uncertain diagnosis								european
7		FSHD 1	Mother affected				1.42405	0.841868	1.57462	>10	7		F	20	no	yes	NO	yes	yes	NO	no	european
8		FSHD 1 (+Del)					1.1487	1.12636	0.614152	>10	6		M	<20	yes	yes	not specified	not specified	not specified	yes	not specified	european
9	F1	FSHD 1 (+Del)	monozygotic twin of 10				0.535268	0.833161	1.04126	>10	3		F	ASYMPTOMATIC								european
10	F1	FSHD 1 (+Del)	monozygotic twin of 9				0.690159	0.677352	0.379367	>10	3		F	10	yes	yes	no	not specified	yes	not specified	yes	european
11		c.i FSHD (+Del)	mother affected				0.598048	0.45376	0.642455	>10	11_12		F	>50	yes	yes	not specified	not specified	not specified	yes	not specified	european
12	F2	c.i.FSHD		0.777424	0.461492	0.479335	0.932096	0.786399	0.775289	>10	11		M	<20	yes	yes	yes	yes	no	no	no	european
13	F2	c.i FSHD (+Del)		1.04526	0.52423	0.475575	1.08673	1.12766	0.68302	>10	11		M	<30	no	yes	no	yes	no	no	no	european
14		c.i.FSHD	mother with scogliosis.	2.65118	1.06526	1.24948	1.08925	1.11987	1.17827	>10	10		M	<10	yes	yes	yes	not specified	not specified	not specified	probable	european
15		c.i.FSHD	mother affected Facial symptoms exclusive				0.876606	0.961483	1.05702	>10	10		F	>30	yes	yes	yes	yes	yes	yes	yes	european
16	F3	c.i FSHD (+Del)					1.03886	0.554785	0.701412	>10	data unavailable		F									european
17	F3	c.i.FSHD					1.13643	1.5271	1.05101	>10	data unavailable		M									european
18		c.i FSHD (+Del)	father affected , progressive symptoms				0.77614	0.732806	1.03475	>10	>10		M	>30	yes	yes	yes	not specified	not specified	not specified	not specified	european
19		c.i FSHD (+Del)					0.278605	0.455861	0.307154	>10	>10		M	>50	yes	yes	yes	yes	not specified	yes	not specified	european
20		c.i.FSHD					0.909618	1.11735	1.07054	>10	>10		F	<20	yes	yes	yes	not specified	not specified	not specified	not specified	european
21		c.i FSHD (+Del)					0.718636	0.616996	0.788218	>10	>10		M	<20	yes	yes	yes	not specified	not specified	not specified	not specified	european
22		c.i.FSHD					1.22972	0.888843	1.15003	>10	>10		M	birth	yes	yes	yes	yes	yes	yes	yes	european
23		c.i FSHD (+Del)					0.856584	1.08423	0.609909	>10	>10		F	<20	yes	yes	yes	yes	not specified	yes	not specified	european
24		c.i FSHD (+Del)					0.48531	0.749994	0.598483	>10	>10		F	>50	yes	yes	not specified	not specified	yes	not specified	not specified	european
25		c.i FSHD (+Del)		1.05832	0.903241	1.12562	1.37713	1.10445	0.63361	>10	>10	0.92	M	<20	yes	yes	not specified	not specified	yes	yes	not specified	european
26	F4	c.i FSHD (+Del)	sibling of 27-28-29, son of 31 & 33				0.526681	0.309927	0.344283	>10	>10	90-95%	M	<20	yes	yes	yes	not specified	yes	yes	not specified	Australian
27	F4	c.i FSHD (+Del)	sibling of 26-28-29, son of 31 & 33				0.90021	0.409424	0.641713	>10	>10	90-95%	M	<30	No	yes	not specified	yes	not specified	yes (marked)	not specified	Australian
28	F4	c.i FSHD (+Del)	sibling of 27-27-29, son of 31 & 33				0.514651	0.679871	0.457444	>10	>10	90-95%	M	<20	yes	yes	yes		yes	yes	not specified	Australian
29	F4	c.i FSHD	sibling of 27-27-28, son of 31 & 33				1.55653	4.01853	0.801996	>10	>10	US	M	<30	yes	yes	yes	yes	yes	no	not specified	Australian
30		FSHD 1	Father is index case aged 52 8UR, Facio Scapulo affection	1.65387	0.853663	1.05289				>10	9			ASYMPTOMATIC untill 2009								european
31	F4	c.i FSHD (+Del)	father of 26-27-28-29				0.968171	0.868541	0.640232	>10	>10	US	M	>50	no	mild	mild	no	no	no	no	Australian
32	F2	CONTROL	mother of 12 and 13				1.40769	0.780967	0.461158	>10	>10		F	ASYMPTOMATIC								european
33	F4	CONTROL	mother of 26-27-28-29				1.56555	1.47087	0.685391	>10	>10	US	F	Asymptomatic								Australian
												US = Uninterpretable signal
